# Supplementary material for: High Temperature Continuous Flow Syntheses of Iron Oxide Nanoflowers Using the Polyol Route in a Multi-Parametric Millifluidic Device
Source: Nanomaterials (Basel). 2021 Dec 30;12(1):119. doi: 10.3390/nano12010119 (PMC8746638; doi:10.3390/nano12010119)
Supplement: Supplementary file 1 [file nanomaterials-12-00119-s001.zip]

Archive with 1 entries (1 files):
- nanomaterials-1509166-supplementary.pdf
